# Supplementary material for: An interconnected data infrastructure to support large-scale rare disease research
Source: Gigascience. 2024 Sep 20;13:giae058. doi: 10.1093/gigascience/giae058 (PMC11413801; doi:10.1093/gigascience/giae058)
Supplement: giae058_Supplemental_Files [file giae058_supplemental_files.zip]

Archive with 5 entries (5 files):
- Figure_S1_Supplementary Material.png
- Supplementary_information_1_Supplementary Material.pdf
- Supplementary_information_S2_dataset_specific_conditions.docx
- Supplementary_information_S3_Data_access_agreement.docx
- Table_S1_Supplementary Material.xlsx
